# Supplementary material for: Asthma Hospital Admission and Readmission Spikes, Advancing Accurate Classification to Advance Understanding of Causes
Source: Diagnostics (Basel). 2022 Oct 10;12(10):2445. doi: 10.3390/diagnostics12102445 (PMC9600648; doi:10.3390/diagnostics12102445)
Supplement: Supplementary file 1 [file diagnostics-12-02445-s001.zip]

Archive with 1 entries (1 files):
- diagnostics-1912556-supplementary.pdf
